# Supplementary material for: Effects of Voluntary Running Wheel Exercise-Induced Extracellular Vesicles on Anxiety
Source: Front Mol Neurosci. 2021 Jul 1;14:665800. doi: 10.3389/fnmol.2021.665800 (PMC8280765; doi:10.3389/fnmol.2021.665800)
Supplement: Supplementary file 1 [file Data_Sheet_1.xlsx]

## Sheet: Raw data
Mature_ID	Mature_Accession	Hairpin_ID	Hairpin_Accession	miFAM_ID	miFAM_Accession	ENTREZGENE	RFAM	MGI	Exe_RPM	Sed_RPM	Exe/Sed.fc	Exe/Sed.logCPM	Exe/Sed.raw.pval	Exe/Sed.bh.pval	Sed.mean	Exe.mean	N_Sed	N_Exe	Sed_Read_Count	Exe_Read_Count
mmu-miR-215-5p	MIMAT0000904	mmu-mir-215	MI0000974	mir-192	MIPF0000063	387211	.	2676891	6077.64	486.229	18.5856	11.9441	8.44592e-44	2.95607e-41	8.64344	12.8618	8.64344	12.8618	31	545
mmu-miR-183-5p	MIMAT0000212	mmu-mir-183	MI0000225	mir-183	MIPF0000066	387178	.	2676847	334.549	31.3696	15.0176	7.91413	7.59982e-07	7.18901e-06	4.74063	8.68189	4.74063	8.68189	2	30
mmu-miR-297a-3p	MIMAT0004864	mmu-mir-297a-3,mmu-mir-297a-4	MI0005488,MI0005489	mir-297	MIPF0000204	100124435	.	3718465	133.82	15.6848	11.3974	6.82389	0.00444385	0.018516	3.79361	7.36523	3.79361	7.36523	1	12
mmu-miR-297b-3p	MIMAT0004827	mmu-mir-297b	MI0004674	mir-297	MIPF0000204	735281	.	3629625	133.82	15.6848	11.3974	6.82389	0.00444385	0.018516	3.79361	7.36523	3.79361	7.36523	1	12
mmu-miR-297c-3p	MIMAT0004866	mmu-mir-297c	MI0005492	mir-297	MIPF0000204	100124483	.	3718506	133.82	15.6848	11.3974	6.82389	0.00444385	0.018516	3.79361	7.36523	3.79361	7.36523	1	12
mmu-miR-409-3p	MIMAT0001090	mmu-mir-409	MI0001160	mir-154	MIPF0000018	723862	.	3619396	122.668	15.6848	10.4572	6.73579	0.00788025	0.0317022	3.79361	7.24049	3.79361	7.24049	1	11
mmu-miR-511-5p	MIMAT0004940	mmu-mir-511	MI0005554	mir-506	MIPF0000130	100124488	.	3718546	323.397	47.0544	9.87845	7.913	6.44259e-06	5.24397e-05	5.30749	8.6331	5.30749	8.6331	3	29
mmu-miR-1957a	MIMAT0009430	mmu-mir-1957a	MI0009954	mir-1957	MIPF0001592	100316707	.	3837121	312.246	47.0544	9.53923	7.87197	1.05674e-05	8.21908e-05	5.30749	8.58261	5.30749	8.58261	3	28
mmu-miR-1306-5p	MIMAT0019136	mmu-mir-1306	MI0009935	mir-1306	MIPF0000531	100316814	.	3836985	189.578	47.0544	5.80784	7.3226	0.00394482	0.0170455	5.30749	7.86515	5.30749	7.86515	3	17
mmu-miR-669c-5p	MIMAT0003479	mmu-mir-669c	MI0004673	mir-467	MIPF0000316	735273	.	3629619	490.672	125.478	5.76064	8.55198	3.45695e-06	2.95105e-05	6.69958	9.23332	6.69958	9.23332	8	44
mmu-miR-10b-5p	MIMAT0000208	mmu-mir-10b	MI0000221	mir-10	MIPF0000033	387144	RF00104	2676804	2029.6	548.968	5.50228	10.5408	1.9253e-14	6.12595e-13	8.81811	11.2799	8.81811	11.2799	35	182
mmu-miR-134-5p	MIMAT0000146	mmu-mir-134	MI0000160	mir-134	MIPF0000112	387152	.	2676819	234.184	62.7392	5.42937	7.59687	0.00106861	0.00550021	5.71339	8.16882	5.71339	8.16882	4	21
mmu-miR-205-5p	MIMAT0000238	mmu-mir-205	MI0000248	mir-205	MIPF0000058	387201	.	2676880	970.192	266.642	5.39814	9.50387	1.22073e-09	1.78023e-08	7.77967	10.2156	7.77967	10.2156	17	87
mmu-miR-365-3p	MIMAT0000711	mmu-mir-365-1,mmu-mir-365-2	MI0000768,MI0001645	mir-365	MIPF0000061	723853	.	3619371	379.155	109.794	5.07994	8.23395	7.45732e-05	0.000474557	6.50892	8.86205	6.50892	8.86205	7	34
mmu-miR-203-3p	MIMAT0000236	mmu-mir-203	MI0000246	mir-203	MIPF0000108	387199	.	2676878	2085.35	611.707	5.07542	10.5978	5.43061e-14	1.58393e-12	8.97391	11.3189	8.97391	11.3189	39	187
mmu-miR-29b-3p	MIMAT0000127	mmu-mir-29b-1,mmu-mir-29b-2	MI0000143,MI0000712	mir-29	MIPF0000009	387223	RF00074	2676905	9300.46	3011.48	4.60767	12.763	2.66985e-20	1.19899e-18	11.2712	13.4755	11.2712	13.4755	192	834
mmu-miR-574-3p	MIMAT0004894	mmu-mir-574	MI0005518	mir-574	MIPF0000419	100124451	.	3718549	17697.6	5960.22	4.43123	13.6993	2.29192e-21	1.33695e-19	12.2558	14.4036	12.2558	14.4036	380	1587
mmu-let-7d-3p	MIMAT0000384	mmu-let-7d	MI0000405	let-7	MIPF0000002	387247	.	2676796	31425.3	10681.3	4.39112	14.5291	3.60017e-22	2.52012e-20	13.0973	15.232	13.0973	15.232	681	2818
mmu-miR-877-5p	MIMAT0004861	mmu-mir-877	MI0005553	mir-877	MIPF0000392	100124459	.	3718567	557.581	188.218	4.38583	8.78836	5.80443e-06	4.83703e-05	7.27991	9.41745	7.27991	9.41745	12	50
mmu-miR-466a-3p	MIMAT0002107	mmu-mir-466a	MI0002401	mir-466	MIPF0000208	723922	.	3619454	234.184	78.424	4.37075	7.64503	0.00281319	0.0123077	6.02981	8.16882	6.02981	8.16882	5	21
mmu-miR-466b-3p	MIMAT0004876	mmu-mir-466b-1,mmu-mir-466b-2,mmu-mir-466b-3,mmu-mir-466b-4,mmu-mir-466b-5,mmu-mir-466b-6,mmu-mir-466b-7,mmu-mir-466b-8	MI0005502,MI0005503,MI0005504,MI0014060,MI0014063,MI0014067,MI0014070,MI0014112	mir-466	MIPF0000208	100124442	.	3718526	234.184	78.424	4.37075	7.64503	0.00281319	0.0123077	6.02981	8.16882	6.02981	8.16882	5	21
mmu-miR-466c-3p	MIMAT0004878	mmu-mir-466c-1,mmu-mir-466c-2,mmu-mir-466c-3	MI0005505,MI0014057,MI0031753	mir-466	MIPF0000208	100316646	.	3718530	234.184	78.424	4.37075	7.64503	0.00281319	0.0123077	6.02981	8.16882	6.02981	8.16882	5	21
mmu-miR-466e-3p	MIMAT0004880	mmu-mir-466e	MI0005506	mir-466	MIPF0000208	100316647	.	3719617	234.184	78.424	4.37075	7.64503	0.00281319	0.0123077	6.02981	8.16882	6.02981	8.16882	5	21
mmu-miR-466p-3p	MIMAT0014892	mmu-mir-466p	MI0014078	mir-466	MIPF0000208	100526497	.	.	234.184	78.424	4.37075	7.64503	0.00281319	0.0123077	6.02981	8.16882	6.02981	8.16882	5	21
mmu-miR-5113	MIMAT0020621	mmu-mir-5113	MI0018022	.	.	100628612	.	.	278.791	94.1088	4.35028	7.86853	0.00124544	0.00622722	6.28916	8.41956	6.28916	8.41956	6	25
mmu-miR-429-3p	MIMAT0001537	mmu-mir-429	MI0001642	mir-8	MIPF0000019	723865	.	3619402	490.672	188.218	3.8608	8.64917	5.08771e-05	0.000349157	7.27991	9.23332	7.27991	9.23332	12	44
mmu-miR-574-5p	MIMAT0004893	mmu-mir-574	MI0005518	mir-574	MIPF0000419	100124451	.	3718549	2799.06	1097.94	3.80043	11.0944	4.27236e-12	8.79605e-11	9.81652	11.7435	9.81652	11.7435	70	251
mmu-let-7b-3p	MIMAT0004621	mmu-let-7b	MI0000558	let-7	MIPF0000002	387245	.	2676794	2319.54	909.718	3.79988	10.8264	3.81491e-11	7.02746e-10	9.54554	11.4724	9.54554	11.4724	58	208
mmu-miR-423-5p	MIMAT0004825	mmu-mir-423	MI0004637	mir-423	MIPF0000329	751519	.	3629888	10014.2	3952.57	3.78057	12.9245	1.58691e-16	6.17133e-15	11.6634	13.5822	11.6634	13.5822	252	898
mmu-miR-674-3p	MIMAT0003741	mmu-mir-674	MI0004611	mir-674	MIPF0000394	732489	.	3629631	825.221	392.12	3.13052	9.42991	1.70498e-05	0.000129727	8.33397	9.98237	8.33397	9.98237	25	74
mmu-let-7e-5p	MIMAT0000524	mmu-let-7e	MI0000561	let-7	MIPF0000002	387248	.	2676797	3233.97	1552.8	3.10617	11.3662	6.8874e-10	1.04808e-08	10.3161	11.9518	10.3161	11.9518	99	290
mmu-let-7k	MIMAT0025580	mmu-let-7k	MI0022352	.	.	.	.	.	1449.71	705.816	3.06013	10.2293	3.08046e-07	3.17106e-06	9.17997	10.7947	9.17997	10.7947	45	130
mmu-let-7b-5p	MIMAT0000522	mmu-let-7b	MI0000558	let-7	MIPF0000002	387245	.	2676794	75295.8	38004.3	2.95739	15.9132	1.34309e-13	3.61601e-12	14.9283	16.4926	14.9283	16.4926	2423	6752
mmu-miR-214-3p	MIMAT0000661	mmu-mir-214	MI0000698	mir-214	MIPF0000062	387210	.	2676890	2007.29	1097.94	2.72592	10.7336	5.39179e-07	5.24202e-06	9.81652	11.2639	9.81652	11.2639	70	180
mmu-let-7f-5p	MIMAT0000525	mmu-let-7f-1,mmu-let-7f-2	MI0000562,MI0000563	let-7	MIPF0000002	387252	.	2676798	54230.4	31197.1	2.59476	15.49	7.12621e-11	1.1877e-09	14.6435	16.0191	14.6435	16.0191	1989	4863
mmu-miR-342-3p	MIMAT0000590	mmu-mir-342	MI0000627	mir-342	MIPF0000190	723909	.	3619358	9055.12	5379.89	2.51194	12.9244	4.43879e-09	5.75398e-08	12.108	13.437	12.108	13.437	343	812
mmu-let-7a-5p	MIMAT0000521	mmu-let-7a-1,mmu-let-7a-2	MI0000556,MI0000557	let-7	MIPF0000002	387244	.	2676793	57531.3	36043.7	2.38257	15.6105	2.53434e-09	3.54808e-08	14.8518	16.1044	14.8518	16.1044	2298	5159
mmu-miR-151-3p	MIMAT0000161	mmu-mir-151	MI0000173	mir-28	MIPF0000057	387169	.	2676836	2977.48	1866.49	2.37978	11.351	1.38231e-06	1.24053e-05	10.5814	11.8326	10.5814	11.8326	119	267
mmu-let-7c-5p	MIMAT0000523	mmu-let-7c-1,mmu-let-7c-2	MI0000559,MI0000560	let-7	MIPF0000002	387246	.	2676795	40536.2	25581.9	2.36524	15.1088	4.14057e-09	5.57384e-08	14.3572	15.5993	14.3572	15.5993	1631	3635
mmu-miR-23a-3p	MIMAT0000532	mmu-mir-23a	MI0000571	mir-23	MIPF0000027	387216	.	2676897	72920.5	46599.5	2.33584	15.9609	5.10712e-09	6.16377e-08	15.2224	16.4464	15.2224	16.4464	2971	6539
mmu-miR-320-3p	MIMAT0000666	mmu-mir-320	MI0000704	mir-320	MIPF0000163	723838	.	3619332	412.61	266.642	2.30008	8.59529	0.0101184	0.0402438	7.77967	8.98379	7.77967	8.98379	17	37
mmu-miR-206-3p	MIMAT0000239	mmu-mir-206	MI0000249	mir-1	MIPF0000038	387202	.	2676881	1472.01	988.142	2.22121	10.3779	0.000134817	0.000827822	9.66469	10.8167	9.66469	10.8167	63	132
mmu-miR-10a-5p	MIMAT0000648	mmu-mir-10a	MI0000685	mir-10	MIPF0000033	723893	RF00104	3619064	1828.87	1239.1	2.20128	10.69	5.68524e-05	0.00038266	9.99083	11.1297	9.99083	11.1297	79	164
mmu-miR-126a-5p	MIMAT0000137	mmu-mir-126a	MI0000153	mir-126	MIPF0000115	387145	.	2676811	26061.4	17676.8	2.20066	14.5037	8.94319e-08	9.78161e-07	13.824	14.962	13.824	14.962	1127	2337
mmu-miR-140-3p	MIMAT0000152	mmu-mir-140	MI0000165	mir-140	MIPF0000085	387158	.	2676825	1293.59	878.349	2.19569	10.2002	0.000284097	0.00163007	9.49499	10.6304	9.49499	10.6304	56	116
mmu-let-7f-1-3p	MIMAT0004623	mmu-let-7f-1	MI0000562	let-7	MIPF0000002	387252	.	2676798	1661.59	1239.1	2.00009	10.5979	0.00049415	0.00266081	9.99083	10.9914	9.99083	10.9914	79	149
mmu-miR-30c-5p	MIMAT0000514	mmu-mir-30c-1,mmu-mir-30c-2	MI0000547,MI0000548	mir-30	MIPF0000005	387227	.	2676909	680.249	2148.82	-2.11393	10.3736	0.000366152	0.00203418	10.7845	9.70395	10.7845	9.70395	137	61
mmu-miR-1895	MIMAT0007867	mmu-mir-1895	MI0008316	.	.	100316832	.	3811410	379.155	1207.73	-2.12984	9.56232	0.00244589	0.0117269	9.95387	8.86205	9.95387	8.86205	77	34
mmu-let-7i-5p	MIMAT0000122	mmu-let-7i	MI0000138	let-7	MIPF0000002	387251	RF00027	2676802	2776.76	8893.28	-2.14499	12.3926	2.40159e-06	2.10139e-05	12.833	11.7319	12.833	11.7319	567	249
mmu-miR-16-5p	MIMAT0000527	mmu-mir-16-1,mmu-mir-16-2	MI0000565,MI0000566	mir-15	MIPF0000006	387134	.	2676843	1728.5	5552.42	-2.15102	11.7163	8.51844e-06	6.77603e-05	12.1536	11.0483	12.1536	11.0483	354	155
mmu-miR-130a-3p	MIMAT0000141	mmu-mir-130a	MI0000156	mir-130	MIPF0000034	387149	.	2676816	557.581	1819.44	-2.1831	10.1247	0.000433879	0.00237277	10.5446	9.41745	10.5446	9.41745	116	50
mmu-let-7g-5p	MIMAT0000121	mmu-let-7g	MI0000137	let-7	MIPF0000002	387249	RF00027	2676800	5531.21	20233.4	-2.45019	13.5161	4.72964e-09	5.91205e-08	14.0189	12.7259	14.0189	12.7259	1290	496
mmu-miR-5128	MIMAT0020639	mmu-mir-5128	MI0018040	.	.	100628597	.	.	156.123	611.707	-2.61082	8.55036	0.00630869	0.0256749	8.97391	7.58637	8.97391	7.58637	39	14
mmu-miR-27b-3p	MIMAT0000126	mmu-mir-27b	MI0000142	mir-27	MIPF0000036	387221	.	2676903	278.791	1097.94	-2.63033	9.34415	0.00036304	0.00203418	9.81652	8.41956	9.81652	8.41956	70	25
mmu-miR-145a-3p	MIMAT0004534	mmu-mir-145a	MI0000169	mir-145	MIPF0000079	387163	.	2676830	323.397	1364.58	-2.81907	9.62006	3.70027e-05	0.000264305	10.1299	8.6331	10.1299	8.6331	87	29
mmu-miR-133a-3p	MIMAT0000145	mmu-mir-133a-1,mmu-mir-133a-2	MI0000159,MI0000820	mir-133	MIPF0000029	387151	.	2676818	133.82	580.338	-2.88614	8.44489	0.0022933	0.011148	8.89811	7.36523	8.89811	7.36523	37	12
mmu-miR-15b-3p	MIMAT0004521	mmu-mir-15b	MI0000140	mir-15	MIPF0000006	387175	.	2676842	769.462	3325.18	-2.89163	10.8648	5.9277e-08	6.91565e-07	11.4141	9.88154	11.4141	9.88154	212	69
mmu-miR-16-2-3p	MIMAT0017018	mmu-mir-16-2	MI0000566	mir-15	MIPF0000006	723949	.	3618690	100.365	454.859	-3.00899	8.11028	0.00546398	0.0224987	8.54747	6.9531	8.54747	6.9531	29	9
mmu-miR-27a-3p	MIMAT0000537	mmu-mir-27a	MI0000578	mir-27	MIPF0000036	387220	.	2676902	568.733	2572.31	-3.02509	10.4849	1.50295e-07	1.59404e-06	11.0439	9.44598	11.0439	9.44598	164	51
mmu-miR-26a-5p	MIMAT0000533	mmu-mir-26a-1,mmu-mir-26a-2	MI0000573,MI0000706	mir-26	MIPF0000043	387218	.	2676900	122.668	580.338	-3.14565	8.41681	0.00122165	0.00619677	8.89811	7.24049	8.89811	7.24049	37	11
mmu-miR-6236	MIMAT0024857	mmu-mir-6236	MI0021583	.	.	.	.	.	100.365	533.283	-3.52549	8.27072	0.000883481	0.0046152	8.77639	6.9531	8.77639	6.9531	34	9
mmu-miR-451a	MIMAT0001632	mmu-mir-451a	MI0001730	mir-451	MIPF0000148	723870	.	3619412	691.401	3748.67	-3.62699	10.9595	5.91982e-11	1.03597e-09	11.587	9.72738	11.587	9.72738	239	62
mmu-miR-128-3p	MIMAT0000140	mmu-mir-128-1,mmu-mir-128-2	MI0000155,MI0000726	mir-128	MIPF0000048	387147	.	2676813	579.885	3231.07	-3.72631	10.7403	1.7381e-10	2.76516e-09	11.3727	9.47396	11.3727	9.47396	206	52
mmu-miR-26b-5p	MIMAT0000534	mmu-mir-26b	MI0000575	mir-26	MIPF0000043	387219	.	2676901	55.7581	360.75	-4.25528	7.71761	0.00281319	0.0123077	8.21406	6.11439	8.21406	6.11439	23	5
mmu-miR-15b-5p	MIMAT0000124	mmu-mir-15b	MI0000140	mir-15	MIPF0000006	387175	.	2676842	111.516	721.501	-4.29429	8.61998	2.23745e-05	0.000163147	9.21163	7.10394	9.21163	7.10394	46	10
mmu-miR-99b-5p	MIMAT0000132	mmu-mir-99b	MI0000147	mir-10	MIPF0000033	387230	.	2676913	167.274	1129.31	-4.49443	9.21776	5.30842e-07	5.24202e-06	9.85711	7.6854	9.85711	7.6854	72	15
mmu-miR-194-5p	MIMAT0000224	mmu-mir-194-1,mmu-mir-194-2	MI0000236,MI0000733	mir-194	MIPF0000055	387189	.	2676858	345.7	2399.77	-4.63612	10.2604	2.54591e-11	4.95038e-10	10.9438	8.72909	10.9438	8.72909	153	31
mmu-miR-335-5p	MIMAT0000766	mmu-mir-335	MI0000817	mir-335	MIPF0000196	723930	.	3619348	178.426	1270.47	-4.74166	9.36708	6.73552e-08	7.60462e-07	10.0269	7.77807	10.0269	7.77807	81	16
mmu-miR-709	MIMAT0003499	mmu-mir-709	MI0004693	.	.	735271	.	3629717	78.0614	611.707	-5.17718	8.35708	2.16324e-05	0.000161092	8.97391	6.59385	8.97391	6.59385	39	7
mmu-miR-22-3p	MIMAT0000531	mmu-mir-22	MI0000570	mir-22	MIPF0000053	387141	.	2676896	356.852	2776.21	-5.19579	10.4389	2.60248e-13	6.5062e-12	11.1539	8.77478	11.1539	8.77478	177	32
mmu-miR-19a-3p	MIMAT0000651	mmu-mir-19a	MI0000688	mir-19	MIPF0000011	723891	.	3618743	256.487	2195.87	-5.71045	10.0882	1.64187e-12	3.59158e-11	10.8157	8.29963	10.8157	8.29963	140	23
mmu-miR-19b-3p	MIMAT0000513	mmu-mir-19b-2,mmu-mir-19b-1	MI0000546,MI0000718	mir-19	MIPF0000011	387195	.	2676868	323.397	3011.48	-6.21638	10.5161	8.96607e-16	3.13812e-14	11.2712	8.6331	11.2712	8.6331	192	29
mmu-miR-3473b	MIMAT0020367	mmu-mir-3473b	MI0016997	mir-3473	MIPF0001230	100628609	.	.	736.007	7842.4	-7.12682	11.853	2.80016e-25	2.45014e-23	12.6516	9.81748	12.6516	9.81748	500	66
mmu-miR-22-5p	MIMAT0004629	mmu-mir-22	MI0000570	mir-22	MIPF0000053	387141	.	2676896	33.4549	392.12	-7.58565	7.71523	0.000126105	0.000788157	8.33397	5.39124	8.33397	5.39124	25	3
mmu-miR-128-1-5p	MIMAT0016982	mmu-mir-128-1	MI0000155	mir-128	MIPF0000048	387147	.	2676813	334.549	3842.78	-7.66789	10.8239	2.74054e-20	1.19899e-18	11.6227	8.68189	11.6227	8.68189	245	30
mmu-miR-3473e	MIMAT0025587	mmu-mir-3473e	MI0022357	.	.	.	.	.	546.43	7136.58	-8.73011	11.6856	4.97957e-28	5.8095e-26	12.5156	9.38835	12.5156	9.38835	455	49
mmu-miR-369-3p	MIMAT0003186	mmu-mir-369	MI0003535	mir-154	MIPF0000018	723933	.	3619374	22.3033	313.696	-8.94073	7.41701	0.000243751	0.00142188	8.01316	4.82336	8.01316	4.82336	20	2
mmu-miR-148a-3p	MIMAT0000516	mmu-mir-148a	MI0000550	mir-148	MIPF0000056	387166	.	2676833	100.365	1505.74	-9.93008	9.47176	3.39632e-13	7.92476e-12	10.2718	6.9531	10.2718	6.9531	96	9
mmu-miR-322-5p	MIMAT0000548	mmu-mir-322	MI0000590	mir-322	MIPF0000164	723907	.	3619333	33.4549	548.968	-10.6044	8.104	8.97212e-07	8.2638e-06	8.81811	5.39124	8.81811	5.39124	35	3
mmu-miR-20a-5p	MIMAT0000529	mmu-mir-20a	MI0000568	mir-17	MIPF0000001	387139	.	2676872	11.1516	203.902	-11.0322	6.88921	0.00250381	0.0118424	7.39467	3.87344	7.39467	3.87344	13	1
mmu-miR-144-5p	MIMAT0016988	mmu-mir-144	MI0000168	mir-144	MIPF0000093	387162	.	2676829	289.942	5819.06	-13.3871	11.3426	5.11082e-32	8.94393e-30	12.2212	8.47598	12.2212	8.47598	371	26
mmu-miR-30a-5p	MIMAT0000128	mmu-mir-30a	MI0000144	mir-30	MIPF0000005	387225	.	2676907	11.1516	313.696	-16.9144	7.35958	4.57911e-05	0.000320538	8.01316	3.87344	8.01316	3.87344	20	1
